# Supplementary material for: The Phenolic Compounds in the Young Shoots of Selected Willow Cultivars as a Determinant of the Plants’ Attractiveness to Cervids (Cervidae, Mammalia)
Source: Biology (Basel). 2021 Jul 2;10(7):612. doi: 10.3390/biology10070612 (PMC8301130; doi:10.3390/biology10070612)
Supplement: Supplementary file 1 [file biology-10-00612-s001.zip]

Archive with 1 entries (1 files):
- S Tables.pdf
